# Supplementary material for: Motor Evoked Potential Warning Criteria in Supratentorial Surgery: A Scoping Review
Source: Cancers (Basel). 2021 Jun 4;13(11):2803. doi: 10.3390/cancers13112803 (PMC8200078; doi:10.3390/cancers13112803)
Supplement: Supplementary file 1 [file cancers-13-02803-s001.zip]

Archive with 1 entries (1 files):
- cancers-1223250-supplementary.pdf
